# Supplementary material for: HPV Infection Leaves a DNA Methylation Signature in Oropharyngeal Cancer Affecting Both Coding Genes and Transposable Elements
Source: Cancers (Basel). 2021 Jul 20;13(14):3621. doi: 10.3390/cancers13143621 (PMC8306428; doi:10.3390/cancers13143621)
Supplement: Supplementary file 1 [file cancers-13-03621-s001.zip]

Archive with 8 entries (8 files):
- Figure S1.pdf
- Figure S2.pdf
- Figure S3.pdf
- Figure S4.pdf
- Figure S5.pdf
- Supplementary Materials_post revision.pdf
- Table S1_post revision.xlsx
- Table S2_post revision.xlsx
