# Supplementary material for: HPV Infection Leaves a DNA Methylation Signature in Oropharyngeal Cancer Affecting Both Coding Genes and Transposable Elements
Source: Cancers (Basel). 2021 Jul 20;13(14):3621. doi: 10.3390/cancers13143621 (PMC8306428; doi:10.3390/cancers13143621)
Supplement: Supplementary file 1 [file cancers-13-03621-s001.zip › Table S1_post revision.xlsx]

## Sheet: Planilha1
Table S1: Primers sequences and PCR conditions used in the present study
	Locus	Primers	Annealing temperature	Amplicon size	Analyzed sequence*
5-CpG methylation signature	HLTF-HLTF-AS1	F: 5' TATTTTATTTTATTTTTTGTGGTG	53ºC	115 bp	YGTGGGGATTTTYGTTTTAAATTTTTATGTTAAGTTTTAGYGTATGT
		R: 5' biotin-CTAAATTCCATTTAAAATTTTCC
		SEQ: 5' TTTGTGGTGAAT
	SYCP2-FAM217B	F: 5’ GTGATTTTTTTTTTAGGGTTAT	54ºC	127 bp	YGAATTAATAAAGTATATATATATTYGAGATGYGT
		R: 5’ biotin-AAACCCTAAAAACCRCTACT
		SEQ: 5’ TAGGGTTATTTT
	B3GALT6-SDF4 - SEQ1	F: 5’ GTGTTTTTGGGYGTTTGGT	47ºC	103 bp	YGATTYGYGTT
		R: 5’ biotin-CCAAATACTAATTACTACAAC
		SEQ1: 5’ TTAGYGGGAGTA
	B3GALT6-SDF4 - SEQ2	F: 5’ TGGAGGATATGTTGGAGAAGTA	56ºC	82 bp	YGYGAYGTTGGYGYGYGAGGGTYGTTT
		R: 5’ biotin-TAAAACAAACRCAACTACACCTC
		SEQ2: 5' ATGTTGGAGAAGTA
	Line1 (family 1.2)	F: 5' biotin-TAGGGAGTGTTAGATAGTGG	56°C	108 bp	RCCCTACTTCRACTCRCRCACRATA
		R: 5' ACCTCCCTAACCCCTTAC
		SEQ: 5' AACTCCCTAACCCTTTAC
*The CpG sites of interest are in bold red
F, forward; R, reverse; SEQ. Sequencing
