# Supplementary material for: HPV Infection Leaves a DNA Methylation Signature in Oropharyngeal Cancer Affecting Both Coding Genes and Transposable Elements
Source: Cancers (Basel). 2021 Jul 20;13(14):3621. doi: 10.3390/cancers13143621 (PMC8306428; doi:10.3390/cancers13143621)
Supplement: Supplementary file 1 [file cancers-13-03621-s001.zip › Table S2_post revision.xlsx]

## Sheet: Table S1
Table S2: Multivariate Cox regression analysis of the impact of the expression of genes harboring transposable elements in their promoters on overall survival of OPSCC patients from TCGA cohort
Gene	HR (95% CI)	P-value*
SLC45A4	0.48 (0.15-1.62)	0.24
ACOT7	1.72 (0.59-4.98)	0.32
CRACD	0.77 (0.25-2.36)	0.65
GPLD1	0.56 (0.19-1.66)	0.30
MFAP2	1.43 (0.48-4.28)	0.52
ZNF541	0.17 (0.03-0.91)	0.04
SLC44A2	0.56 (0.16-1.91)	0.35
MYOM3	0.78 (0.26-2.32)	0.66
CCNL1	0.34 (0.13-0.93)	0.04
TMEM67	0.39 (0.13-1.22)	0.11
NNMT	0.97 (0.37-2.50)	0.94
ZNF622	0.54 (0.21-1.38)	0.20
SPACA4	0.48 (0.13-1.74)	0.26
TSPAN10	0.65 (0.24-1.74)	0.39
TCEAL7	0.75 (0.29-1.95)	0.56
TCAM1P	0.29 (0.08-1.00)	0.05
*Adjusted by HPV status
HR, hazard ratio; CI, confidence interval
